# Supplementary material for: Precise Targeting of Autoantigen-Specific B Cells in Lupus Nephritis with Chimeric Autoantibody Receptor T Cells
Source: Int J Mol Sci. 2024 Apr 11;25(8):4226. doi: 10.3390/ijms25084226 (PMC11050013; doi:10.3390/ijms25084226)
Supplement: Supplementary file 1 [file ijms-25-04226-s001.zip]

Archive with 1 entries (1 files):
- ijms-2904840-supplementary.pdf
